# Supplementary material for: Genomic insights into the diversity, virulence, and antimicrobial resistance of group B Streptococcus clinical isolates from Saudi Arabia
Source: Front Cell Infect Microbiol. 2024 Apr 22;14:1377993. doi: 10.3389/fcimb.2024.1377993 (PMC11070470; doi:10.3389/fcimb.2024.1377993)
Supplement: Supplementary file 1 [file Table_1.xlsx]

## Sheet: Suppl_Table1
Supplementary Table 1. Summary of the genomic, demographic, and phenotypic characteristics of GBS isolates from Saudi Arabia. This table summarizes information on 89 GBS isolates from Saudi Arabia collected between February and September 2022. Serotypes were analyzed based on standard PCR and GBS-SBG databases, and clonal complexes (CC) were assigned using the PubMLST database. The presence of ac…
				Metadata										Antimicrobial susceptibility testing results								Macrolide-resistant phenotype	Genotypic AMR data					Surface genes				Virulance Factors
GBS isolate ID	Raw reads accession number	Region	Setting	Patient age	Sex	Sample type	Pregnancy	Source of Infection	Serotype by Standard PCR	Serotype GBS-SBG	Genotype (MLST)	cgMLST	CC	PEN	VA	CRO	Gen	Tet	Ery	CD	Lev		Macrolides resistance genes	Tetracyclines resistantace genes	Amynoglycosides resistance genes	Chloramphenicol resistance genes	fluoroquinolones resistance genes	Alpha protein family query	Serine-rich repeat protein query	hvgA query	Pilus query	acpC	cfa/cfb	cylA	cylB	cylD	cylF	cylG	cylI	cylJ	cylK	cylX	cylZ	fbsA	fbsB	hylB	lmb	scpB
GBS_002	ERR12370212	Central_Region	C1	62	M	Urine	No	Non-invasive	Ia	Ia	ST2117	74373	Singleton	S	S	S	S	R	S	S	S			tet(M)				alp1	srr1		PI-1B:PI-2B	100	100	100	100	100	100	100	100	100	100	100	100			100	100	100
GBS_005	ERR12370213	Central_Region	C1	20	F	Urine	No	Non-invasive	V	V	ST19	74349	CC19	S	S	S	R	R	R	S	R	iMLSB	erm(A)	tet(M)	aac(6')-aph(2'')		GyrA (S81L); ParC (S79F)	alp1	srr1		PI-1:PI-2A2	100	100	100	100	100	100	100	100	100	100	100	100			100	100	100
GBS_010	ERR12370214	Central_Region	C1	26	F	Urine	No	Non-invasive	Ib	Ib	ST12	74348	CC10/CC12	S	S	S	S	R	R	R	S	cMLSB	erm(B)	tet(M); tet(O)	ant(6)-Ia; aph(3')-III; aadE			alphaC			PI-1:PI-2A1	100	100	100	100	100	100	100	100	100	100	100	100			99.91	100	100
GBS_016	ERR12370215	Central_Region	C1	29	F	Urine	Yes	Colonization	II	II	ST1	74370	CC1	S	S	S	S	R	S	S	S			tet(M)				alp2/3	srr1		PI-1:PI-2A1	100	100	100	100	100	100	100	100	100	100	100	100			99.66	100	100
GBS_020	ERR12370216	Central_Region	C2	40	F	Rectovaginal	No	Colonization	III	III-2	ST17	74381	CC17	S	S	S	S	R	R	R	S	cMLSB	erm(B)	tet(O)	ant(6)-Ia; aph(3')-III; aadE			rib	srr2	hvgA	PI-2B	100	100	100	100	100	100	100	100	100	100	100	100		100	100	100	100
GBS_022	ERR12370217	Central_Region	C2	32	F	Rectovaginal	No	Colonization	III	III-3	ST1212	74355	Singleton	S	S	S	S	R	S	S	S			tet(M)					srr2	hvgA	PI-1:PI-2B	100	100	100	100	100	100	100	100	100	100	100	100			100	100	100
GBS_023	ERR12370218	Central_Region	C2	33	F	Rectovaginal	No	Colonization	II	II	ST28	2799	CC19	S	S	S	S	R	R	R	S	cMLSB	erm(B)	tet(O)				rib			PI-2A2	100	100	100	100	100	100	100	100	100	100	100	100			100	100	100
GBS_024	ERR12370219	Central_Region	C1	32	M	Wound	No	Non-invasive	Ia	Ia	ST934	74359	Singleton	S	S	S	S	S	S	S	S							alp1	srr1	hvgA	PI-1B:PI-2B	100	100	100	100	100	100	100	100	100	100	100	100			100	100	100
GBS_026	ERR12370220	Central_Region	C2	25	F	Urine	Yes	Colonization	III	III-1	ST335	74351	CC19	S	S	S	S	R	R	S	S	iMLSB	erm(A)	tet(M)				rib	srr1		PI-1:PI-2A2	100	100	100	100	100	100	100	100	100	100	100	100				100	100
GBS_028	ERR12370221	Central_Region	C2	28	F	Rectovaginal	Yes	Colonization	III	III-2	ST17	74377	CC17	S	S	S	S	R	R	R	S	cMLSB	erm(B)	tet(M); tet(O)	ant(6)-Ia; aph(3')-III; aadE			rib	srr2	hvgA	PI-2B	100	100	100	100	100	100	100	100	100	100	100	100		100	100	100	100
GBS_031	ERR12370222	Central_Region	C1	95	F	Urine	No	Non-invasive	VI	VI	ST1	74371	CC1	S	S	S	S	S	S	S	S							alphaC	srr1		PI-1B:PI-2A3	100	100	100	100	100	100	100	100	100	100	100	100			99.84	100	100
GBS_032	ERR12370223	Central_Region	C1	53	F	Urine	No	Non-invasive	V	V	ST2120	74194	CC19	S	S	S	S	R	S	S	R			tet(M)			GyrA (S81L); ParC (S79F)	alp1	srr1		PI-1:PI-2A2	100	100	100	100	100	100	100	100	100	100	100	100			100	100	100
GBS_034	ERR12370224	Central_Region	C2	32	F	Rectovaginal	Yes	Colonization	III	III-2	ST17	74363	CC17	S	S	S	S	R	R	R	S	cMLSB	erm(B)	tet(M); tet(O)	ant(6)-Ia; aph(3')-III; aadE			rib	srr2	hvgA	PI-2B	100	100	100	100	100	100	100	100	100	100	100	100		100	100	100	100
GBS_036	ERR12370225	Central_Region	C1	33	F	Rectovaginal	Yes	Colonization	Ia	Ia	ST23	74345	CC23	S	S	S	S	R	S	S	S			tet(M)	aadE			alp1	srr1		PI-2A1	100	100	100	100	100	100	100	100	100	100	100	100		100	100	100	100
GBS_037	ERR12370226	Central_Region	C2	28	F	Rectovaginal	Yes	Colonization	VI	VI	ST1	74378	CC1	S	S	S	S	S	S	S	S							alphaC	srr1		PI-1B:PI-2A3	100	100	100	100	100	100	100	100	100	100	100	100			99.84	100	100
GBS_038	ERR12370227	Central_Region	C2	38	F	Rectovaginal	Yes	Colonization	VI	VI	ST370	74367	CC1	S	S	S	S	R	S	S	S			tet(O)				rib	srr1		PI-1B:PI-2A3	100	100	100	100	100	100	100	100	100	100	100	100			99.84	100	100
GBS_042	ERR12370228	Central_Region	C1	28	F	Urine	Yes	Colonization	V	V	ST2	74221	CC1	S	S	S	S	R	S	S	S			tet(M)				rib	srr1		PI-1:PI-2A1	100	100	100	100	100	100	100	100	100	100	100	100			100	100
GBS_044	ERR12370229	Central_Region	C1	52	F	Urine	No	Non-invasive	Ib	Ib	ST1	74374	CC1	S	S	S	S	R	R	R	S	cMLSB	erm(B)	tet(M)				alp2/3	srr1		PI-1:PI-2A1	100	100	100	100	100	100	100	100	100	100	100	100			99.91	100	100
GBS_045	ERR12370230	Central_Region	C2	25	F	Rectovaginal	Yes	Colonization	VI	VI	ST1	74423	CC1	S	S	S	S	S	S	S	S							alphaC	srr1		PI-1B:PI-2A3	100	100	100	100	100	100	100	100	100	100	100	100			99.84	100	100
GBS_064	ERR12370231	Central_Region	C1	37	M	Urine	No	Non-invasive	II	II	ST1	74366	CC1	S	S	S	S	R	S	S	S			tet(M)				alp2/3	srr1		PI-1:PI-2A1	100	100	100	100	100	100	100	100	100	100	100	100			99.66	100	100
GBS_068	ERR12370232	Central_Region	C1	28	F	Urine	Yes	Colonization	NT	V	ST498	74376	CC452	S	S	S	S	R	S	S	S			tet(M)				alphaC	srr1		PI-2A1	100	100	100	100	100	100	100	100	100	100	100	100		100	100	100	99.97
GBS_069	ERR12370233	Central_Region	C1	46	F	Blood	No	Invasive	III	III-2	ST17	74358	CC17	S	S	S	S	R	R	R	S	cMLSB	erm(B)	tet(O)	ant(6)-Ia; aph(3')-III; aadE			rib	srr2	hvgA	PI-2B	100	100	100	100	100	100	100	100	100	100	100	100		100	100
GBS_070	ERR12370234	Central_Region	C1	67	F	Urine	No	Non-invasive	V	V	ST26	74220	CC26	S	S	S	S	S	S	S	S								srr1		PI-2A1	100	100	100	100	100	100	100	100	100	100	100	100			100	100	99.97
GBS_071	ERR12370235	Central_Region	C1	32	F	Urine	Yes	Non-invasive	II	II	ST12	74354	CC10/CC12	S	S	S	S	S	S	S	R						ParC (S79F)	alphaC	srr1		PI-1B:PI-2A1	100	100	100	100	100	100	100	100	100	100	100	100			99.91	100	100
GBS_075	ERR12370236	Central_Region	C1	30	F	Urine	Yes	Colonization	Ia	Ia	ST23	74360	CC23	S	S	S	S	R	R	S	S	M	mef(A)/msr(D)	tet(M)				alp1	srr1		PI-2A1	100	100	100	100	100	100	100	100	100	100	100	100		100	100	100	100
GBS_076	ERR12370237	Central_Region	C1	23	F	Urine	No	Non-invasive	III	III-3	ST1212	74368	Singleton	S	S	S	S	R	S	S	S			tet(M)					srr2	hvgA	PI-1:PI-2B	100	100	100	100	100	100	100	100	100	100	100	100			100	100	100
GBS_079	ERR12370238	Central_Region	C1	61	M	Urine	No	Non-invasive	III	III-1	ST19	74353	CC19	S	S	S	S	R	R	S	R	iMLSB	erm(A); mef(A)/msr(D)	tet(M)		cat	GyrA (S81L); ParC (S79F)	rib	srr1		PI-1:PI-2A2	100	100	100	100	100	100	100	100	100	100	100	100				100	100
GBS_083	ERR12370239	Central_Region	C1	55	M	Wound	No	Non-invasive	V	V	ST24	74365	CC452	S	S	S	S	R	S	S	S			tet(M)				alphaC	srr1		PI-2A1	100	100	100	100	100	100	100	100	100	100	100	100		100	100	100	99.97
GBS_085	ERR12370240	Central_Region	C2	20	F	Urine	Yes	Colonization	VI	VI	ST1	74216	CC1	S	S	S	S	S	S	S	S							alphaC	srr1		PI-1B:PI-2A3	100	100	100	100	100	100	100	100	100	100	100	100			99.84	100	100
GBS_086	ERR12370241	Central_Region	C1	58	M	Urine	No	Non-invasive	V	V	ST1	74217	CC1	S	S	S	S	R	S	S	S			tet(M)				alp2/3	srr1		PI-1:PI-2A1	100	100	100	100	100	100	100	100	100	100	100	100			100	100
GBS_091	ERR12370242	Central_Region	C2	31	F	Rectovaginal	Yes	Colonization	II	II	ST28	56151	CC19	S	S	S	S	R	R	R	S	cMLSB	erm(B)	tet(O)				rib			PI-2A2	100	100	100	100	100	100	100	100	100	100	100	100			100	100	100
GBS_092	ERR12370243	Central_Region	C2	20	F	Rectovaginal	Yes	Colonization	VI	VI	ST1	74216	CC1	S	S	S	S	S	S	S	S							alphaC	srr1		PI-1B:PI-2A3	100	100	100	100	100	100	100	100	100	100	100	100			99.84	100	100
GBS_097	ERR12370244	Central_Region	C1	30	F	Rectovaginal	Yes	Colonization	V	V	ST26	74344	CC26	S	S	S	S	R	S	S	S			tet(M)					srr1		PI-2A1	100	100	100	100	100	100	100	100	100	100	100	100			100	100	100
GBS_098	ERR12370245	Central_Region	C2	41	F	Rectovaginal	No	Colonization	III	III-1	ST19	74357	CC19	S	S	S	R	R	S	S	R			tet(O) ; tet(L)	ant(6)-Ia; aac(6')-aph(2'')	cat	GyrA (S81L); ParC (S79Y)	rib	srr1		PI-1:PI-2A2	100	100	100	100	100	100	100	100	100	100	100	100				100	100
GBS_102	ERR12370246	Central_Region	C1	36	F	Urine	Yes	Colonization	NT	Ib	ST1	74389	CC1	S	S	S	S	R	R	R	S	cMLSB	erm(B)	tet(M)				alp2/3	srr1		PI-1:PI-2A1	100	100	100	100	100	100	100	100	100	100	100	100			99.91	100	100
GBS_119	ERR12370247	Central_Region	C1	57	M	Wound	No	Non-invasive	V	V	ST498	74218	CC452	S	S	S	S	R	S	S	S			tet(M)				alphaC	srr1		PI-2A1	100	100	100	100	100	100	100	100	100	100	100	100		100	100	100	99.97
GBS_124	ERR12370248	Central_Region	C2	29	F	Rectovaginal	Yes	Colonization	V	V	ST19	74364	CC19	S	S	S	R	R	R	S	R	iMLSB	erm(A)	tet(M)	aac(6')-aph(2'')		GyrA (S81L); ParC (S79F)	alp1	srr1		PI-1:PI-2A2	100	100	100	100	100	100	100	100	100	100	100	100			100	100	100
GBS_126	ERR12370249	Central_Region	C2	40	F	Rectovaginal	No	Colonization	II	II	ST1	74219	CC1	S	S	S	S	S	R	S	S	iMLSB	erm(A)					alp2/3	srr1		PI-1:PI-2A1	100	100	100	100	100	100	100	100	100	100	100	100			99.66	100	100
GBS_130	ERR12370250	Central_Region	C1	22	F	Urine	No	Non-invasive	III	III-2	ST17	74350	CC17	S	S	S	S	S	S	S	S							rib	srr2	hvgA	PI-2B	100	100	100	100	100	100	100	100	100	100	100	100		100	100	100	100
GBS_131	ERR12370251	Central_Region	C1	15	F	Urine	No	Non-invasive	III	III-3	ST1212	74375	Singleton	S	S	S	S	R	S	S	S			tet(M)					srr2	hvgA	PI-1:PI-2B	100	100	100	100	100	100	100	100	100	100	100	100			100	100	100
GBS_132	ERR12370252	Central_Region	C1	39	F	Urine	No	Non-invasive	Ib	Ib	ST1	74352	CC1	S	S	S	S	R	R	R	S	cMLSB	erm(B)	tet(M)				alp2/3	srr1		PI-1:PI-2A1	100	100	100	100	100	100	100	100	100	100	100	100			99.91	100	100
GBS_137	ERR12370253	Central_Region	C1	28	F	Urine	No	Colonization	III	III-1	ST335	74356	CC19	S	S	S	S	R	R	S	S	iMLSB	erm(A)	tet(M)				rib	srr1		PI-1:PI-2A2	100	100	100	100	100	100	100	100	100	100	100	100				100	100
GBS_153	ERR12370254	Central_Region	C1	59	F	Urine	No	Non-invasive	V	V	ST19	74347	CC19	S	S	S	S	R	R	S	R	iMLSB	erm(A); mef(A)/msr(D)	tet(M)		cat	GyrA (S81L); ParC (S79F)	alp1	srr1		PI-1:PI-2A2	100	100	100	100	100	100	100	100	100	100	100	100			100	100	100
GBS_157	ERR12370255	Central_Region	C1	47	F	Urine	No	Non-invasive	V	V	ST498	74379	CC452	S	S	S	S	R	S	S	S			tet(M)				alphaC	srr1		PI-2A1	100	100	100	100	100	100	100	100	100	100	100	100		100	100	100	99.97
GBS_161	ERR12370256	Central_Region	C1	15	F	Wound	No	Non-invasive	II	II	ST12	74395	CC10/CC12	S	S	S	S	S	S	S	S							alp1			PI-1B:PI-2A1	100	100	100	100	100	100	100	100	100	100	100	100			99.91	100	100
GBS_162	ERR12370257	Central_Region	C2	41	F	Rectovaginal	No	Colonization	III	III-1	ST1948	74369	CC19	S	S	S	S	R	S	R	S	L	lsa(C)_	tet(O)	aph(3')-III			rib	srr1		PI-1:PI-2A2	100	100	100	100	100	100	100	100	100	100	100	100				100	100
GBS_164	ERR12370258	Central_Region	C1	60	F	Urine	No	Non-invasive	II	II	ST28	74346	CC19	S	S	S	S	R	R	R	S	cMLSB	erm(B)	tet(M); tet(O)				rib			PI-1:PI-2A2	100	100	100	100	100	100	100	100	100	100	100	100			100	100	100
GBS_166	ERR12370259	Central_Region	C1	70	M	Soft tissue	No	Non-invasive	V	V	ST19	74362	CC19	S	S	S	S	R	R	R	S	cMLSB	erm(B)	tet(M); tet(O)				alp1	srr1		PI-1:PI-2A2	100	100	100	100	100	100	100	100	100	100	100	100			100	100	99.97
GBS_167	ERR12370260	Central_Region	C1	72	M	Wound	No	Non-invasive	Ib	Ib	ST12	74391	CC10/CC12	S	S	S	S	R	R	R	S	cMLSB	erm(B)	tet(O)	ant(6)-Ia; aph(3')-III; aadE			alphaC			PI-1:PI-2A1	100	100	100	100	100	100	100	100	100	100	100	100			99.91	100	100
GBS_168	ERR12370261	Central_Region	C1	41	F	Wound	No	Non-invasive	Ia	IV	ST196	74372	CC459	S	S	S	S	R	R	R	S	cMLSB	erm(B)	tet(O)				alp1	srr1		PI-1:PI-2A4	100	100	100	100	100	100	100	100	100	100	100	100	100		100	100	100
GBS_170	ERR12370262	Central_Region	C1	44	F	Urine	No	Colonization	V	V	ST19	74380	CC19	S	S	S	S	R	R	R	S	cMLSB	erm(B)	tet(M); tet(O)				alp1	srr1		PI-1:PI-2A2	100	100	100	100	100	100	100	100	100	100	100	100			100	100	99.97
GBS-175	ERR12370263	Central_Region	C1	44	F	Urine	No	Non-invasive	II	II	ST1	74385	CC1	S	S	S	S	R	S	S	S			tet(M)				alp2/3	srr1		PI-1:PI-2A1	100	100	100	100	100	100	100	100	100	100	100	100			99.66	100	100
GBS_177	ERR12370264	Central_Region	C1	26	F	Urine	Yes	Colonization	III	III-1	ST19	74382	CC19	S	S	S	S	R	R	R	S	cMLSB	erm(B); lsa(C)_	tet(O)				rib	srr1		PI-1:PI-2A2	100	100	100	100	100	100	100	100	100	100	100	100				100	100
GBS_181	ERR12370265	Central_Region	C1	26	F	Urine	No	Colonization	Ib	Ib	ST1	74390	CC1	S	S	S	S	R	R	R	S	cMLSB	erm(B)	tet(M)				alp2/3	srr1		PI-1:PI-2A1	100	100	100	100	100	100	100	100	100	100	100	100			99.91	100	100
GBS_184	ERR12370266	Central_Region	C1	58	M	Wound	No	Non-invasive	V	V	ST1	74217	CC1	S	S	S	S	R	S	S	S			tet(M)				alp2/3	srr1		PI-1:PI-2A1	100	100	100	100	100	100	100	100	100	100	100	100			100	100
GBS_185	ERR12370267	Central_Region	C1	52	F	Wound	No	Non-invasive	VI	VI	ST2118	74394	CC1	S	S	S	S	S	S	S	S							alphaC	srr1		PI-1B:PI-2A3	100	100	100	100	100	100	100	100	100	100	100	100			99.84	100	100
GBS_188	ERR12370268	Central_Region	C1	38	F	Rectovaginal	No	Colonization	Ib	Ib	ST10	74386	CC10/CC12	S	S	S	S	S	R	R	R	cMLSB	erm(B)				GyrA (S81L); ParC (S79F)	alphaC	srr1		PI-1B:PI-2A1	100	100	100	100	100	100	100	100	100	100	100	100			99.91	100	100
GBS_190	ERR12370269	Central_Region	C1	33	F	Rectovaginal	Yes	Colonization	V	V	ST19	74387	CC19	S	S	S	R	R	R	S	R	iMLSB	erm(A)	tet(M)	aac(6')-aph(2'')		GyrA (S81L); ParC (S79F)	alp1	srr1		PI-1:PI-2A2	100	100	100	100	100	100	100	100	100	100	100	100			100	100	100
GBS_191	ERR12370270	Central_Region	C1	47	M	Urine	No	Colonization	Ib	Ib	ST10	74388	CC10/CC12	S	S	S	S	S	R	R	R	cMLSB	erm(B)				GyrA (S81L); ParC (S79F)	alphaC	srr1		PI-1B:PI-2A1	100	100	100	100	100	100	100	100	100	100	100	100			99.91	100	100
GBS_194	ERR12370271	Central_Region	C2	26	F	Rectovaginal	No	Colonization	III	III-2	ST17	74396	CC17	S	S	S	S	R	R	R	S	cMLSB	erm(B)	tet(O)	ant(6)-Ia; aph(3')-III; aadE			rib	srr2	hvgA	PI-2B	100	100	100	100	100	100	100	100	100	100	100	100		100	100	100	100
GBS_197	ERR12370272	Central_Region	C1	60	M	Wound	No	Non-invasive	III	III-3	ST23	74392	CC23	S	S	S	S	S	S	S	S							alp2/3	srr1		PI-1:PI-2A1	100	100	100	100	100	100	100	100	100	100	100	100		100	100	100	100
GBS_201	ERR12370273	Central_Region	C1	32	F	urine	No	Non-invasive	III	III-2	ST17	74383	CC17	S	S	S	S	R	R	R	S	cMLSB	erm(B)	tet(M); tet(O)	ant(6)-Ia; aph(3')-III; aadE			rib	srr2	hvgA	PI-2B	100	100	100	100	100	100	100	100	100	100	100	100		100	100	100	100
GBS_204	ERR12370274	Central_Region	C1	21	F	Rectovaginal	Yes	Colonization	III	III-2	ST2119	74384	CC17	S	S	S	S	R	R	R	S	cMLSB	erm(B)	tet(M); tet(O)	ant(6)-Ia; aph(3')-III; aadE			rib	srr2	hvgA	PI-2B	100	100	100	100	100	100	100	100	100	100	100	100		100	100	100	100
GBS_206	ERR12370275	Eastern_Region	E1	15	F	Blood	No	Invasive	V	V	ST890	74393	CC452	S	S	S	S	R	R	R	S	cMLSB	erm(B)	tet(M)	ant(6)-Ia; aph(3')-III			alphaC	srr1		PI-2A1	100	100	100	100	100	100	100	100	100	100	100	100		100	100	100	99.97
GBS_207	ERR12370276	Eastern_Region	E1	26	M	Wound	No	Non-invasive	III	III-2	ST17	74398	CC17	S	S	S	S	R	S	S	S			tet(M)				rib	srr2	hvgA	PI-1:PI-2B	100	100	100	100	100	100	100	100	100	100	100	100		96.12	100	100	99.65
GBS_210	ERR12370277	Eastern_Region	E1	63	F	Urine	No	Non-invasive	V	V	ST110	74402	CC19	S	S	S	S	R	R	R	S	cMLSB	erm(B)	tet(O)				rib	srr1		PI-2A2	100	100	100	100	100	100	100	100	100	100	100	100			100	100	99.97
GBS_213	ERR12370278	Eastern_Region	E1	62	M	Blood	No	Invasive	VI	VI	ST1	74406	CC1	S	S	S	S	S	S	S	S						ParC (S79A)	alphaC	srr1		PI-1B:PI-2A3	100	100	100	100	100	100	100	100	100	100	100	100			99.84	100	100
GBS_214	ERR12370279	Eastern_Region	E1	63	F	Soft tissue	No	Non-invasive	VI	VI	ST1	74399	CC1	S	S	S	S	S	S	S	S							alphaC	srr1		PI-1B:PI-2A3	100	100	100	100	100	100	100	100	100	100	100	100			99.84	100	100
GBS_215	ERR12370280	Eastern_Region	E1	15	F	Soft tissue	No	Non-invasive	II	II	ST1	74400	CC1	S	S	S	S	S	R	S	S	iMLSB	erm(A)					alp2/3	srr1		PI-1:PI-2A1	100	100	100	100	100	100	100	100	100	100	100	100			99.66	100	100
GBS_216	ERR12370281	Eastern_Region	E1	64	M	Soft tissue	No	Non-invasive	Ia	Ia	ST4	74413	Singleton	S	S	S	S	S	S	S	S							alp1	srr1		PI-1B:PI-2B	100	100	100	100	100	100	100	100	100	100	100	100			100	100	100
GBS_219	ERR12370282	Eastern_Region	E1	30	F	Rectovaginal	Yes	Colonization	NT	VIII	ST42	74420	CC19	S	S	S	S	S	S	S	S							alp1	srr1		PI-1B:PI-2B	100	100	100	100	100	100	100	100	100	100	100	100			100	100	100
GBS_220	ERR12370283	Eastern_Region	E1	80	F	Urine	No	Non-invasive	Ib	Ib	ST1	74411	CC1	S	S	S	S	R	R	R	S	cMLSB	erm(B)	tet(M)				alp2/3	srr1		PI-1:PI-2A1	100	100	100	100	100	100	100	100	100	100	100	100			99.91	100	100
GBS_221	ERR12370284	Eastern_Region	E1	36	F	Urine	Yes	Non-invasive	Ib	Ib	ST12	74414	CC10/CC12	S	S	S	S	R	R	R	S	cMLSB	erm(B)	tet(O)	ant(6)-Ia; aph(3')-III; aadE			alphaC			PI-2A1	100	100	100	100	100	100	100	100	100	100	100	100			99.91	100	100
GBS_223	ERR12370285	Eastern_Region	E1	29	F	Urine	Yes	Colonization	II	II	ST3	74401	CC1	S	S	S	S	R	R	S	S	iMLSB	erm(A)	tet(M)				alphaC	srr1		PI-1:PI-2A1	100	100	100	100	100	100	100	100	100	100	100	100			99.66	100	100
GBS_226	ERR12370286	Eastern_Region	E1	27	F	Rectovaginal	Yes	Colonization	VI	VI	ST1	74397	CC1	S	S	S	S	S	S	S	S							alphaC	srr1		PI-1B:PI-2A3	100	100	100	100	100	100	100	100	100	100	100	100			99.84	100	100
GBS_227	ERR12370287	Eastern_Region	E1	71	F	Urine	No	Non-invasive	Ia	Ia	ST314	74412	Singleton	S	S	S	S	R	S	S	S			tet(M)				alp2/3	srr1		PI-1	100	100	100	100	100	100	100	100	100	100	100	100			99.91
GBS_229	ERR12370288	Eastern_Region	E1	32	F	Rectovaginal	Yes	Colonization	II	VII	ST1	74404	CC1	S	S	S	S	R	S	S	S			tet(M)				alp2/3	srr1		PI-1:PI-2B	100	100	100	100	100	100	100	100	100	100	100	100			100	100	100
GBS_231	ERR12370289	Eastern_Region	E1	59	F	Blood	No	Invasive	III	III-1	ST861	74403	CC19	S	S	S	S	R	S	R	S	L	lsa(C)_	tet(O)				rib	srr1		PI-1:PI-2A2	100	100	100	100	100	100	100	100	100	100	100	100				100	100
GBS_232	ERR12370290	Eastern_Region	E1	57	M	Urine	No	Non-invasive	III	III-1	ST19	74405	CC19	S	S	S	S	S	S	R	S	L	lsa(C)_					rib	srr1		PI-1:PI-2A2	100	100	100	100	100	100	100	100	100	100	100	100				100	100
GBS_234	ERR12370291	Eastern_Region	E1	34	F	Rectovaginal	Yes	Colonization	NT	V	ST1	74407	CC1	S	S	S	S	R	S	S	S			tet(M)				alp2/3	srr1		PI-1:PI-2A1	100	100	100	100	100	100	100	100	100	100	100	100			100	100
GBS_238	ERR12370292	Eastern_Region	E1	31	F	Rectovaginal	Yes	Colonization	III	III-2	ST17	74408	CC17	S	S	S	S	R	R	R	S	cMLSB	erm(B)	tet(M); tet(O)	ant(6)-Ia; aph(3')-III; aadE			rib	srr2	hvgA	PI-2B	100	100	100	100	100	100	100	100	100	100	100	100		100	100	100	100
GBS_240	ERR12370293	Eastern_Region	E1	27	F	Rectovaginal	Yes	Colonization	III	III-1	ST861	74409	CC19	S	S	S	S	R	S	R	S	L	lsa(C)_	tet(O)				rib	srr1		PI-1:PI-2A2	100	100	100	100	100	100	100	100	100	100	100	100				100	100
GBS_241	ERR12370294	Eastern_Region	E1	43	F	Rectovaginal	Yes	Colonization	Ib	Ib	ST1	74410	CC1	S	S	S	S	R	R	R	S	cMLSB	erm(B)	tet(M)				alp2/3	srr1		PI-1:PI-2A1	100	100	100	100	100	100	100	100	100	100	100	100			99.91	100	100
GBS_243	ERR12370295	Eastern_Region	E1	50	M	Soft tissue	No	Non-invasive	Ib	Ib	ST1	74421	CC1	S	S	S	S	R	R	R	S	cMLSB	erm(B)	tet(M)				alp2/3	srr1		PI-1:PI-2A1	100	100	100	100	100	100	100	100	100	100	100	100			99.91	100	100
GBS_250	ERR12370296	Eastern_Region	E1	59	M	Bone	No	Invasive	V	V	ST1	74416	CC1	S	S	S	S	R	R	S	S	iMLSB	erm(A)	tet(M)				alp2/3	srr1		PI-1:PI-2A1	100	100	100	100	100	100	100	100	100	100	100	100			100	100
GBS_252	ERR12370297	Eastern_Region	E1	59	F	Wound	No	Non-invasive	III	III-1	ST335	74419	CC19	S	S	S	S	R	R	S	S	iMLSB	erm(A)	tet(M)				rib	srr1		PI-1:PI-2A2	100	100	100	100	100	100	100	100	100	100	100	100				100	100
GBS_253	ERR12370298	Eastern_Region	E1	32	F	Rectovaginal	Yes	Colonization	V	V	ST19	74415	CC19	S	S	S	S	R	R	S	R	iMLSB	erm(A)	tet(M)			GyrA (S81L); ParC (S79F)	alp1	srr1		PI-1:PI-2A2	100	100	100	100	100	100	100	100	100	100	100	100			100	100	100
GBS_254	ERR12370299	Eastern_Region	E1	51	F	Wound	No	Non-invasive	Ia	Ia	ST24	74417	CC452	S	S	S	S	R	S	S	S			tet(M)				alphaC	srr1		PI-2A1	100	100	100	100	100	100	100	100	100	100	100	100		100	100	100	100
GBS_255	ERR12370300	Eastern_Region	E1	35	F	Rectovaginal	Yes	Colonization	NT	Ib	ST1	74418	CC1	S	S	S	S	R	R	R	S	cMLSB	erm(B)	tet(M)				alp2/3	srr1		PI-1:PI-2A1	100	100	100	100	100	100	100	100	100	100	100	100			99.91	100	100
