# Supplementary material for: Genomic insights into the diversity, virulence, and antimicrobial resistance of group B Streptococcus clinical isolates from Saudi Arabia
Source: Front Cell Infect Microbiol. 2024 Apr 22;14:1377993. doi: 10.3389/fcimb.2024.1377993 (PMC11070470; doi:10.3389/fcimb.2024.1377993)
Supplement: Supplementary Table 2 — CgMLST distance matrices for pairwise comparisons of the 89 GBS sequenced isolates. [file Table_2.xls]

## Sheet: distance
Supplementary Table 2: CgMLST distance matrices for pairwise comparisons of 89 GBS isolates
cgmlst-dists	GBS_086	GBS_032	GBS_119	GBS_126	GBS_070	GBS_042	GBS_092	GBS_091	GBS_045	GBS_036	GBS_097	GBS_153	GBS_069	GBS_079	GBS_075	GBS_164	GBS_023	GBS_010	GBS_026	GBS_130	GBS_071	GBS_132	GBS_024	GBS_137	GBS_098	GBS_022	GBS_005	GBS_083	GBS_124	GBS_064	GBS_034	GBS_168	GBS_085	GBS_166	GBS_038	GBS_031	GBS_076	GBS_016	GBS_162	GBS_068	GBS_170	GBS_002	GBS_157	GBS_131	GBS_044	GBS_028	GBS_020	GBS_037	GBS_190
GBS_086	0	203	319	53	308	44	170	197	171	309	317	202	309	204	311	196	197	200	207	310	197	60	178	205	204	307	199	320	203	54	311	93	170	199	172	163	309	54	201	319	201	196	319	307	58	311	309	169	200
GBS_032	203	0	253	196	284	198	191	85	193	267	294	14	284	52	259	87	85	202	56	286	187	197	224	57	48	313	17	256	18	198	285	203	191	25	192	206	315	200	47	253	28	250	254	313	197	285	283	190	15
GBS_119	319	253	0	319	282	318	301	269	301	66	292	254	300	267	79	267	268	306	269	303	298	316	310	269	265	322	256	34	257	315	303	318	301	250	300	305	322	316	263	6	249	307	5	322	316	303	300	299	254
GBS_126	53	196	319	0	307	67	162	180	164	308	318	194	310	195	300	180	180	201	197	310	192	61	161	196	197	306	191	321	195	37	312	109	162	190	163	158	308	38	193	319	192	194	319	306	58	312	310	160	193
GBS_070	308	284	282	307	0	307	291	299	292	306	45	287	306	298	304	297	299	293	298	307	288	296	316	298	298	333	284	282	286	304	306	316	291	282	291	300	333	304	300	282	283	324	282	333	295	306	305	290	286
GBS_042	44	198	318	67	307	0	170	190	171	309	316	197	309	198	310	192	190	201	201	310	200	76	171	201	199	308	194	319	197	69	310	92	170	192	171	165	310	69	195	318	194	194	318	308	73	310	309	169	195
GBS_092	170	191	301	162	291	170	0	181	20	292	305	189	310	192	298	181	182	206	195	312	194	161	201	194	191	319	189	303	190	163	311	171	0	189	25	46	321	163	187	300	191	199	300	319	158	311	309	13	190
GBS_091	197	85	269	180	299	190	181	0	182	265	311	84	285	81	248	19	2	205	84	287	182	198	201	84	79	315	83	271	87	178	286	197	181	81	182	198	317	179	72	268	84	256	269	315	196	286	284	179	85
GBS_045	171	193	301	164	292	171	20	182	0	293	305	191	309	194	299	184	181	208	196	311	197	164	202	197	192	317	191	304	192	165	310	172	20	190	26	49	319	164	190	302	192	199	302	317	161	310	308	13	192
GBS_036	309	267	66	308	306	309	292	265	293	0	313	267	306	266	50	263	266	305	267	310	293	305	301	267	264	318	270	73	271	304	309	310	292	266	290	297	318	305	260	65	266	317	64	318	306	309	306	291	268
GBS_097	317	294	292	318	45	316	305	311	305	313	0	294	309	307	312	309	311	313	307	311	308	315	325	307	307	331	294	283	296	316	309	321	305	294	305	312	331	316	309	292	295	325	292	331	314	309	308	304	295
GBS_153	202	14	254	194	287	197	189	84	191	267	294	0	285	50	259	84	84	202	54	287	186	196	221	55	46	312	14	257	15	197	286	201	189	21	190	204	314	199	44	254	24	248	255	312	196	286	284	188	12
GBS_069	309	284	300	310	306	309	310	285	309	306	309	285	0	284	301	283	285	272	285	28	290	308	315	284	282	321	284	299	285	305	28	314	310	283	300	315	322	305	283	300	284	315	300	321	310	30	11	309	284
GBS_079	204	52	267	195	298	198	192	81	194	266	307	50	284	0	259	81	81	203	15	286	187	200	220	16	29	315	49	271	52	198	285	205	192	52	192	208	317	200	30	267	55	256	268	315	199	285	283	191	49
GBS_075	311	259	79	300	304	310	298	248	299	50	312	259	301	259	0	247	249	301	260	304	287	311	289	260	257	321	261	90	262	295	303	310	298	256	295	304	321	296	254	79	257	317	78	321	312	303	300	297	260
GBS_164	196	87	267	180	297	192	181	19	184	263	309	84	283	81	247	0	20	205	84	285	181	198	201	83	80	313	86	269	88	177	284	197	181	82	183	200	315	179	72	266	85	258	267	313	196	284	282	179	86
GBS_023	197	85	268	180	299	190	182	2	181	266	311	84	285	81	249	20	0	205	85	287	183	198	201	85	78	315	83	272	87	178	286	197	182	80	181	198	317	179	73	269	83	256	270	315	196	286	284	178	85
GBS_010	200	202	306	201	293	201	206	205	208	305	313	202	272	203	301	205	205	0	209	273	68	174	243	207	207	306	201	309	203	199	273	207	206	198	204	215	308	200	205	306	200	267	306	306	178	272	272	204	203
GBS_026	207	56	269	197	298	201	195	84	196	267	307	54	285	15	260	84	85	209	0	287	191	202	222	11	33	316	53	272	56	200	286	207	195	54	197	211	318	202	32	268	58	257	269	316	201	286	284	195	53
GBS_130	310	286	303	310	307	310	312	287	311	310	311	287	28	286	304	285	287	273	287	0	291	310	316	286	284	320	286	302	287	306	24	315	312	284	302	317	321	306	285	303	285	315	303	320	312	26	25	311	286
GBS_071	197	187	298	192	288	200	194	182	197	293	308	186	290	187	287	181	183	68	191	291	0	175	233	190	188	308	187	300	189	190	290	208	194	183	194	207	310	190	187	297	185	263	297	308	177	289	288	193	188
GBS_132	60	197	316	61	296	76	161	198	164	305	315	196	308	200	311	198	198	174	202	310	175	0	181	201	201	311	193	317	197	63	310	119	161	194	163	157	313	64	197	316	196	194	316	311	19	310	308	160	195
GBS_024	178	224	310	161	316	171	201	201	202	301	325	221	315	220	289	201	201	243	222	316	233	181	0	223	221	306	219	311	223	163	316	164	201	218	203	190	308	164	219	310	220	230	310	306	180	316	315	199	221
GBS_137	205	57	269	196	298	201	194	84	197	267	307	55	284	16	260	83	85	207	11	286	190	201	223	0	33	316	54	272	57	199	285	207	194	55	196	210	318	201	32	268	59	257	269	316	200	285	283	194	54
GBS_098	204	48	265	197	298	199	191	79	192	264	307	46	282	29	257	80	78	207	33	284	188	201	221	33	0	314	45	269	48	198	283	203	191	47	191	206	316	199	23	266	50	254	267	314	200	283	281	189	45
GBS_022	307	313	322	306	333	308	319	315	317	318	331	312	321	315	321	313	315	306	316	320	308	311	306	316	314	0	312	323	313	307	322	308	319	313	317	317	15	307	315	322	312	307	322	8	311	323	321	317	312
GBS_005	199	17	256	191	284	194	189	83	191	270	294	14	284	49	261	86	83	201	53	286	187	193	219	54	45	312	0	259	12	194	285	199	189	21	190	203	314	196	44	256	24	247	257	312	193	285	283	188	9
GBS_083	320	256	34	321	282	319	303	271	304	73	283	257	299	271	90	269	272	309	272	302	300	317	311	272	269	323	259	0	260	317	302	319	303	254	304	308	323	317	265	34	253	307	33	323	317	302	299	303	257
GBS_124	203	18	257	195	286	197	190	87	192	271	296	15	285	52	262	88	87	203	56	287	189	197	223	57	48	313	12	260	0	198	286	203	190	24	191	206	315	200	47	257	27	250	258	313	197	286	284	189	10
GBS_064	54	198	315	37	304	69	163	178	165	304	316	197	305	198	295	177	178	199	200	306	190	63	163	199	198	307	194	317	198	0	307	109	163	194	164	158	309	8	196	315	196	196	315	307	60	307	305	161	196
GBS_034	311	285	303	312	306	310	311	286	310	309	309	286	28	285	303	284	286	273	286	24	290	310	316	285	283	322	285	302	286	307	0	316	311	284	302	317	323	307	285	303	285	316	303	322	311	9	24	310	285
GBS_168	93	203	318	109	316	92	171	197	172	310	321	201	314	205	310	197	197	207	207	315	208	119	164	207	203	308	199	319	203	109	316	0	171	199	172	156	310	110	200	318	201	188	318	308	117	316	314	169	200
GBS_085	170	191	301	162	291	170	0	181	20	292	305	189	310	192	298	181	182	206	195	312	194	161	201	194	191	319	189	303	190	163	311	171	0	189	25	46	321	163	187	300	191	199	300	319	158	311	309	13	190
GBS_166	199	25	250	190	282	192	189	81	190	266	294	21	283	52	256	82	80	198	54	284	183	194	218	55	47	313	21	254	24	194	284	199	189	0	189	205	315	196	45	251	6	248	252	313	194	284	282	187	21
GBS_038	172	192	300	163	291	171	25	182	26	290	305	190	300	192	295	183	181	204	197	302	194	163	203	196	191	317	190	304	191	164	302	172	25	189	0	53	318	164	188	301	190	197	301	317	160	302	299	19	191
GBS_031	163	206	305	158	300	165	46	198	49	297	312	204	315	208	304	200	198	215	211	317	207	157	190	210	206	317	203	308	206	158	317	156	46	205	53	0	319	158	202	305	206	194	305	317	155	317	315	41	203
GBS_076	309	315	322	308	333	310	321	317	319	318	331	314	322	317	321	315	317	308	318	321	310	313	308	318	316	15	314	323	315	309	323	310	321	315	318	319	0	309	317	322	314	308	322	14	313	324	322	319	314
GBS_016	54	200	316	38	304	69	163	179	164	305	316	199	305	200	296	179	179	200	202	306	190	64	164	201	199	307	196	317	200	8	307	110	163	196	164	158	309	0	197	316	198	196	316	307	61	307	305	161	198
GBS_162	201	47	263	193	300	195	187	72	190	260	309	44	283	30	254	72	73	205	32	285	187	197	219	32	23	315	44	265	47	196	285	200	187	45	188	202	317	197	0	262	48	255	263	315	196	285	283	186	44
GBS_068	319	253	6	319	282	318	300	268	302	65	292	254	300	267	79	266	269	306	268	303	297	316	310	268	266	322	256	34	257	315	303	318	300	251	301	305	322	316	262	0	250	307	4	322	316	303	300	300	254
GBS_170	201	28	249	192	283	194	191	84	192	266	295	24	284	55	257	85	83	200	58	285	185	196	220	59	50	312	24	253	27	196	285	201	191	6	190	206	314	198	48	250	0	247	251	312	196	285	283	189	23
GBS_002	196	250	307	194	324	194	199	256	199	317	325	248	315	256	317	258	256	267	257	315	263	194	230	257	254	307	247	307	250	196	316	188	199	248	197	194	308	196	255	307	247	0	307	307	194	316	315	198	248
GBS_157	319	254	5	319	282	318	300	269	302	64	292	255	300	268	78	267	270	306	269	303	297	316	310	269	267	322	257	33	258	315	303	318	300	252	301	305	322	316	263	4	251	307	0	322	316	303	300	300	255
GBS_131	307	313	322	306	333	308	319	315	317	318	331	312	321	315	321	313	315	306	316	320	308	311	306	316	314	8	312	323	313	307	322	308	319	313	317	317	14	307	315	322	312	307	322	0	311	323	321	317	312
GBS_044	58	197	316	58	295	73	158	196	161	306	314	196	310	199	312	196	196	178	201	312	177	19	180	200	200	311	193	317	197	60	311	117	158	194	160	155	313	61	196	316	196	194	316	311	0	311	310	157	195
GBS_028	311	285	303	312	306	310	311	286	310	309	309	286	30	285	303	284	286	272	286	26	289	310	316	285	283	323	285	302	286	307	9	316	311	284	302	317	324	307	285	303	285	316	303	323	311	0	26	310	285
GBS_020	309	283	300	310	305	309	309	284	308	306	308	284	11	283	300	282	284	272	284	25	288	308	315	283	281	321	283	299	284	305	24	314	309	282	299	315	322	305	283	300	283	315	300	321	310	26	0	308	283
GBS_037	169	190	299	160	290	169	13	179	13	291	304	188	309	191	297	179	178	204	195	311	193	160	199	194	189	317	188	303	189	161	310	169	13	187	19	41	319	161	186	300	189	198	300	317	157	310	308	0	189
GBS_190	200	15	254	193	286	195	190	85	192	268	295	12	284	49	260	86	85	203	53	286	188	195	221	54	45	312	9	257	10	196	285	200	190	21	191	203	314	198	44	254	23	248	255	312	195	285	283	189	0
GBS_177	201	45	267	193	299	195	187	75	190	264	307	41	283	27	257	75	76	205	29	285	187	197	218	28	21	315	42	269	45	196	284	200	187	43	189	203	317	198	15	266	46	252	267	315	196	284	282	187	42
GBS_185	173	190	302	164	291	172	18	180	22	292	304	188	309	190	298	181	181	206	193	311	193	164	199	192	189	317	188	304	189	164	310	172	18	189	26	47	319	164	186	301	191	203	301	317	161	310	308	14	189
GBS_194	310	286	302	312	307	310	310	288	309	308	309	287	20	286	303	285	288	273	287	34	290	310	317	286	284	322	286	301	287	307	32	315	310	285	300	317	323	307	286	302	286	316	302	322	312	33	16	309	286
GBS_102	57	196	316	58	296	73	158	196	161	305	315	195	308	198	311	196	196	173	200	310	174	6	179	199	199	310	192	317	196	60	310	116	158	193	160	154	312	61	195	316	195	192	316	310	14	310	308	157	194
GBS_188	199	190	297	199	286	203	198	192	200	298	308	189	289	193	291	190	191	76	196	290	62	172	248	194	192	306	190	301	192	196	290	211	198	185	197	212	308	197	193	298	187	260	298	306	174	290	287	196	190
GBS_175	51	197	315	34	304	67	161	177	163	304	316	196	305	197	295	177	177	198	199	306	188	61	161	198	197	307	193	317	197	5	307	108	161	193	162	156	309	5	195	315	195	194	315	307	58	307	305	159	195
GBS_184	0	203	319	53	308	44	170	197	171	309	317	202	309	204	311	196	197	200	207	310	197	60	178	205	204	307	199	320	203	54	311	93	170	199	172	163	309	54	201	319	201	196	319	307	58	311	309	169	200
GBS_191	199	190	298	199	286	203	197	191	201	297	308	189	289	193	290	189	192	76	195	290	61	172	248	193	193	306	190	300	192	196	290	211	197	186	198	212	308	197	192	297	188	260	297	306	174	290	287	197	190
GBS_201	312	286	304	313	307	311	312	287	311	310	310	287	27	286	304	285	287	274	287	23	291	311	317	286	284	323	286	303	287	308	6	317	312	285	303	318	324	308	286	304	286	317	304	323	312	8	23	311	286
GBS_197	252	232	178	235	312	254	238	216	239	169	320	232	306	233	159	212	216	262	236	307	252	259	238	236	234	305	234	179	233	236	308	259	238	229	234	244	309	236	227	180	229	294	179	305	257	308	306	236	233
GBS_161	220	207	295	214	288	221	216	205	217	292	308	206	285	211	286	206	206	95	213	286	57	199	259	211	212	302	208	297	210	211	286	229	216	205	214	229	304	211	212	294	206	225	294	302	201	285	283	215	209
GBS_206	319	260	44	314	284	318	302	283	302	87	295	261	303	273	101	281	282	304	274	305	297	316	308	275	271	320	262	50	264	315	306	318	302	257	301	306	320	316	271	47	256	303	45	320	316	306	303	300	260
GBS_181	57	196	316	58	296	73	157	196	160	305	315	195	308	198	311	196	196	173	200	310	174	8	178	199	199	310	192	317	196	60	310	117	157	193	159	154	312	61	195	316	195	193	316	310	14	310	308	156	194
GBS_204	312	286	303	313	306	311	312	287	311	309	309	287	27	286	303	285	287	274	287	23	291	311	317	286	284	322	286	302	287	308	6	316	312	285	303	318	323	308	286	303	286	317	303	322	312	8	23	311	286
GBS_167	201	203	306	202	293	202	207	206	209	305	314	203	272	204	302	206	206	11	210	273	70	175	244	208	208	306	202	309	204	200	273	209	207	199	205	216	308	201	206	306	200	268	306	306	179	272	272	205	204
GBS_207	308	284	299	309	305	308	308	285	307	305	308	285	47	284	301	283	285	275	285	48	288	307	315	284	282	322	284	298	285	305	42	313	308	283	300	314	323	305	284	299	284	313	299	322	309	43	43	307	284
GBS_226	168	188	299	159	291	168	12	178	15	291	304	186	309	189	297	179	177	204	193	311	193	160	198	192	187	317	186	303	187	160	310	169	12	185	20	42	319	160	185	300	187	197	300	317	157	310	308	8	187
GBS_214	173	193	301	166	291	173	26	184	15	293	306	191	309	194	299	185	183	209	196	311	197	164	201	197	192	320	191	304	192	167	310	175	26	190	31	55	322	166	190	302	192	204	302	320	162	310	308	19	192
GBS_215	56	197	319	15	307	71	166	180	168	308	318	196	310	197	298	179	180	205	199	310	196	63	158	198	198	305	193	321	197	36	312	112	166	193	167	160	307	37	195	319	195	193	319	305	60	312	310	164	195
GBS_223	68	201	313	29	306	75	169	187	170	310	318	199	312	204	300	187	187	191	206	312	183	71	162	205	206	304	196	314	200	52	314	115	169	195	168	164	305	52	202	313	196	188	313	304	70	314	312	167	198
GBS_210	204	56	248	195	281	199	195	88	196	269	288	54	285	60	261	88	87	209	63	286	194	199	221	62	62	316	53	251	56	198	286	202	195	52	195	212	318	200	61	249	55	257	250	316	197	286	284	193	53
GBS_229	140	226	322	134	316	144	171	217	171	308	324	223	320	226	310	218	217	217	230	321	218	131	171	230	226	308	222	324	226	134	322	130	171	222	169	156	310	135	222	322	223	196	322	308	130	322	320	167	223
GBS_231	200	46	264	192	298	194	186	69	189	261	307	43	282	28	254	69	70	203	31	284	185	196	219	31	22	314	43	266	46	195	283	199	186	44	187	202	316	196	9	263	47	254	264	314	195	283	281	185	43
GBS_232	201	48	267	193	297	193	188	78	190	264	306	46	282	30	257	80	79	205	32	284	187	197	218	32	25	315	45	269	48	196	283	198	188	46	190	203	317	198	20	266	48	252	266	315	196	283	281	188	44
GBS_213	161	204	304	156	298	163	45	197	48	296	310	202	315	207	304	199	197	214	210	317	207	154	188	209	205	318	201	307	204	156	317	155	45	203	52	13	320	156	201	304	205	195	304	318	151	317	315	40	202
GBS_234	27	205	318	55	307	46	171	200	173	308	316	204	310	205	309	200	200	205	207	311	201	64	182	206	206	308	201	319	205	55	312	97	171	201	174	166	310	55	203	318	203	198	318	308	60	312	310	171	202
GBS_238	310	285	303	311	306	310	311	286	310	309	309	286	24	285	303	284	286	272	286	21	290	309	316	285	283	321	285	302	286	306	9	315	311	284	302	317	322	306	285	303	285	316	303	321	311	11	20	310	285
GBS_240	201	47	263	194	298	196	188	72	189	262	307	44	282	29	255	72	71	204	32	284	187	198	220	32	20	314	44	267	47	197	283	201	188	44	187	203	316	198	10	264	47	255	265	314	197	283	281	185	44
GBS_241	56	196	316	56	296	71	157	195	160	305	314	195	309	198	311	195	195	176	200	311	175	17	178	199	199	309	192	317	196	58	310	116	157	193	159	153	311	59	195	316	195	193	316	309	5	310	309	156	194
GBS_220	57	195	316	57	295	72	158	194	161	305	314	194	309	197	311	194	194	177	199	311	176	16	177	198	198	309	191	317	195	60	310	118	158	192	160	155	311	61	194	316	194	194	316	309	13	310	309	157	193
GBS_216	200	250	309	200	326	201	200	256	198	320	327	248	318	256	319	258	256	270	255	318	266	198	230	256	254	307	247	309	251	199	319	193	200	249	197	194	308	200	255	309	248	45	309	307	198	319	318	198	248
GBS_221	203	203	306	204	292	203	207	206	209	304	313	203	274	204	302	206	206	14	210	275	70	177	243	208	208	307	202	309	204	202	274	211	207	199	205	216	309	203	206	306	201	269	306	307	180	273	273	205	204
GBS_227	280	296	334	282	336	288	296	294	298	330	334	297	333	296	329	291	294	294	299	333	292	286	292	299	295	311	296	335	298	281	334	290	296	297	299	298	313	281	293	334	298	320	334	311	283	334	333	296	296
GBS_250	28	201	319	56	309	46	170	197	172	309	317	199	312	202	310	196	197	201	204	313	197	63	179	202	203	309	197	320	201	57	314	95	170	198	171	164	310	57	199	319	200	198	319	309	61	314	312	169	198
GBS_254	314	271	43	313	304	313	293	270	294	35	311	271	305	271	63	268	271	303	272	309	292	310	303	272	269	314	274	51	275	309	308	312	293	270	293	298	314	310	265	42	269	313	41	314	311	308	305	292	272
GBS_255	59	196	317	60	296	75	159	197	162	306	315	195	308	198	312	197	197	173	200	310	174	8	179	199	199	310	192	318	196	62	310	117	159	193	161	155	312	63	196	317	195	192	317	310	16	310	308	158	194
GBS_253	202	18	252	194	283	197	187	83	189	266	293	15	282	50	258	84	83	199	54	284	185	196	220	55	47	313	18	255	19	197	283	202	187	23	188	203	314	199	43	252	26	248	253	313	196	283	281	186	16
GBS_243	61	195	317	60	296	77	159	197	161	306	315	195	308	198	312	197	197	177	200	310	178	21	183	199	198	310	192	317	196	63	310	121	159	193	161	156	312	64	195	317	195	198	317	310	20	310	308	158	194
GBS_219	186	227	300	185	298	186	171	215	176	293	316	225	316	226	296	217	215	205	228	318	202	166	162	228	225	318	223	303	227	184	317	168	171	223	174	159	321	184	223	300	223	224	300	318	166	317	316	169	224
GBS_252	208	57	267	198	299	201	197	85	198	267	308	55	285	15	260	85	84	208	8	287	193	203	223	13	32	317	54	272	57	201	286	208	197	53	197	212	319	203	33	268	57	256	269	317	202	286	284	195	54
[truncated: 40 more columns]
